# Supplementary material for: Molecular Evaluation of Traditional Chicken Farm-Associated Bioaerosols for Methicillin-Resistant Staphylococcus aureus Shedding
Source: Antibiotics (Basel). 2021 Jul 28;10(8):917. doi: 10.3390/antibiotics10080917 (PMC8388662; doi:10.3390/antibiotics10080917)
Supplement: Supplementary file 1 [file antibiotics-10-00917-s001.zip]

Archive with 1 entries (1 files):
- antibiotics-1239316-supplementary.pdf
